# Supplementary material for: CropGCNN: color space-based crop disease classification using group convolutional neural network
Source: PeerJ Comput Sci. 2024 Jul 29;10:e2136. doi: 10.7717/peerj-cs.2136 (PMC11322995; doi:10.7717/peerj-cs.2136)
Supplement: Supplemental Information 1 [file peerj-cs-10-2136-s001.ipynb]

# %% [code]
import tensorflow as tf
from tensorflow.keras import datasets, layers, models
from sklearn.metrics import classification_report,confusion_matrix
from tensorflow.keras.layers import Dense, BatchNormalization , PReLU
import matplotlib.pyplot as plt
import numpy as np
import seaborn as sns

# %% [code]


# %% [code]
from google.colab import drive
drive.mount('/content/raw')

# %% [code]
!wget https://www.kaggle.com/datasets/vipoooool/new-plant-diseases-dataset/download?datasetVersionNumber=2

# %% [code]
!pip install kaggle

# %% [code]


from google.colab import files

files.upload()

# %% [code]
! mkdir kaggle

! cp kaggle.json kaggle

# %% [code]
! chmod 600 /content/kaggle/kaggle.json

# %% [code]
! kaggle datasets list

# %% [code]
!unzip /content/raw/MyDrive/raw.zip -d /content/kaggle

# %% [code]
import tensorflow as tf
from tensorflow.keras.preprocessing.image import ImageDataGenerator
from tensorflow.keras import models
from tensorflow.keras import layers
train_datagen = ImageDataGenerator(
        rescale=1./255,
        shear_range=0.2,
        zoom_range=0.2,
        horizontal_flip=True)
train_generator = train_datagen.flow_from_directory(
        '/content/kaggle/raw/color',
        target_size=(32, 32),
        batch_size=32,
        class_mode='categorical')

# %% [code]
model = models.Sequential([
    layers.Conv2D(54, kernel_size=(3,3),groups=3,input_shape=(32,32,3),padding='same',activation='relu'),
    layers.BatchNormalization(),
    tf.keras.layers.PReLU(alpha_initializer='zeros',alpha_regularizer=None,alpha_constraint=None,shared_axes=None),
    layers.MaxPooling2D((2, 2)),

    # Residual Block 1
    layers.Conv2D(108, kernel_size=(3,3),groups=3,input_shape=(32,32,3),padding='same',activation ='relu'),
    layers.BatchNormalization(),
    tf.keras.layers.PReLU(alpha_initializer='zeros',alpha_regularizer=None,alpha_constraint=None,shared_axes=None),
    layers.Conv2D(108, kernel_size=(3,3),groups=3,input_shape=(32,32,3),padding='same',activation ='relu'),
    layers.BatchNormalization(),
    tf.keras.layers.PReLU(alpha_initializer='zeros',alpha_regularizer=None,alpha_constraint=None,shared_axes=None),

    # Average-Pooling
    tf.keras.layers.AveragePooling2D(pool_size=(2, 2),strides=None,padding='valid',data_format=None),

    layers.Conv2D(108, kernel_size=(1,1),groups=3,input_shape=(32,32,3),padding='same',activation='relu'),

    # Flatten before fully connected layers
    layers.Flatten(),

    # Fully Connected Layers
    layers.Dense(128, activation='relu'),
    layers.Dropout(0.5),  # Add dropout for regularization
    layers.Dense(64, activation='relu'),

    # Output Layer
    layers.Dense(10, activation='softmax')
])

# %% [code]
from tensorflow.keras.preprocessing.image import ImageDataGenerator

# Data generators for training and validation
train_datagen = ImageDataGenerator(
    rescale=1./255,
    shear_range=0.2,
    zoom_range=0.2,
    horizontal_flip=True,
    validation_split=0.2  # Use validation_split to split your data
)

# Training generator
train_generator = train_datagen.flow_from_directory(
    '/content/kaggle/raw/color',
    target_size=(32, 32),
    batch_size=32,
    class_mode='categorical',
    subset='training'  # Specify the subset as 'training' for the training data
)

# Validation generator
validation_generator = train_datagen.flow_from_directory(
    '/content/kaggle/raw/color',
    target_size=(32, 32),
    batch_size=32,
    class_mode='categorical',
    subset='validation'  # Specify the subset as 'validation' for the validation data
)

# Now, you can use train_generator and validation_generator for training and validation.


# %% [code]
from traitlets.traitlets import validate
model.compile(optimizer='adam', loss='categorical_crossentropy', metrics=['accuracy'])
history=model.fit(train_generator,validation_data=validation_generator,epochs=25)

# %% [code]
history.history

# %% [code]
from matplotlib import pyplot as plt

# Creating a 1x2 subplot grid
plt.figure(figsize=(12, 5))

# Plotting Loss in the first subplot
plt.subplot(1, 2, 1)
plt.plot(history.history['loss'], color='r', label='Loss')
plt.plot(history.history['val_loss'], color='g', label='val_Loss')
plt.title('Model Loss')
plt.ylabel('Loss')
plt.xlabel('Epochs')
plt.legend()

# Plotting Accuracy in the second subplot
plt.subplot(1, 2, 2)
plt.plot(history.history['accuracy'], color='r', label='accuracy')
plt.plot(history.history['val_accuracy'], color='g', label='val_accuracy')
plt.title('Model Accuracy')
plt.ylabel('Accuracy')
plt.xlabel('Epochs')
plt.legend()

# Adjust layout to prevent clipping of labels
plt.tight_layout()

# Show the plots
plt.show()

# %% [markdown]
# Conversion From RGB to HSV


# %% [code]
import cv2
import os

# Directory containing subfolders with images
base_directory = '/content/kaggle/raw/color'

# Output directory to save the HSV images
output_directory = '/content/kaggle/raw/hsv'

# Loop through all subfolders
for folder_name in os.listdir(base_directory):
    subfolder = os.path.join(base_directory, folder_name)

    # Ensure it's a directory
    if os.path.isdir(subfolder):
        # Loop through all files in the subfolder
        for filename in os.listdir(subfolder):
            # Check if the file is an image (you can add more image extensions if needed)
            # if filename.endswith(('.jpg', '.png', '.jpeg', '.bmp')):
                # Load the color image
                color_image = cv2.imread(os.path.join(subfolder, filename))

                # Convert the color image to HSV
                hsv_image = cv2.cvtColor(color_image, cv2.COLOR_BGR2HSV)

                # Create the output directory if it doesn't exist
                os.makedirs(os.path.join(output_directory, folder_name), exist_ok=True)

                # Save the HSV image in the corresponding subfolder of the output directory
                output_filename = os.path.join(output_directory, folder_name, filename)
                cv2.imwrite(output_filename, hsv_image)


# %% [code]
import cv2
import matplotlib.pyplot as plt

# Load your color image in RGB color space
color_image = cv2.imread('/content/kaggle/raw/color/Blueberry___healthy/00fee259-67b7-4dd7-8b36-12503bbdba14___RS_HL 2681.JPG')

# Check if the image was loaded successfully
if color_image is None:
    print("Error: Could not load the image.")
else:
    # Convert to RGB color space
    color_image_rgb = cv2.cvtColor(color_image, cv2.COLOR_BGR2RGB)

    # Convert the same image to HSV color space
    hsv_image = cv2.cvtColor(color_image, cv2.COLOR_BGR2HSV)

    # Display the images side by side
    plt.figure(figsize=(12, 5))

    # Display the RGB image
    plt.subplot(1, 2, 1)
    plt.imshow(color_image_rgb)
    plt.title('RGB Image')
    plt.axis('off')

    # Display the HSV image
    plt.subplot(1, 2, 2)
    plt.imshow(hsv_image, cmap='hsv')
    plt.title('HSV Image')
    plt.axis('off')

    plt.show()


# %% [code]
import tensorflow as tf
from tensorflow.keras.preprocessing.image import ImageDataGenerator
from tensorflow.keras import models
from tensorflow.keras import layers
train_datagen = ImageDataGenerator(
        rescale=1./255,
        shear_range=0.2,
        zoom_range=0.2,
        horizontal_flip=True)
train_generator = train_datagen.flow_from_directory(
        '/content/kaggle/raw/hsv',
        target_size=(32, 32),
        batch_size=32,
        class_mode='categorical')

# %% [code]
model1 = models.Sequential([
    layers.Conv2D(54, kernel_size=(3,3),groups=3,input_shape=(32,32,3),padding='same',activation='relu'),
    layers.BatchNormalization(),
    tf.keras.layers.PReLU(alpha_initializer='zeros',alpha_regularizer=None,alpha_constraint=None,shared_axes=None),
    layers.MaxPooling2D((2, 2)),

    # Residual Block 1
    layers.Conv2D(108, kernel_size=(3,3),groups=3,input_shape=(32,32,3),padding='same',activation ='relu'),
    layers.BatchNormalization(),
    tf.keras.layers.PReLU(alpha_initializer='zeros',alpha_regularizer=None,alpha_constraint=None,shared_axes=None),
    layers.Conv2D(108, kernel_size=(3,3),groups=3,input_shape=(32,32,3),padding='same',activation ='relu'),
    layers.BatchNormalization(),
    tf.keras.layers.PReLU(alpha_initializer='zeros',alpha_regularizer=None,alpha_constraint=None,shared_axes=None),

    # Average-Pooling
    tf.keras.layers.AveragePooling2D(pool_size=(2, 2),strides=None,padding='valid',data_format=None),

    layers.Conv2D(108, kernel_size=(1,1),groups=3,input_shape=(32,32,3),padding='same',activation='relu'),

    # Flatten before fully connected layers
    layers.Flatten(),

    # Fully Connected Layers
    layers.Dense(128, activation='relu'),
    layers.Dropout(0.5),  # Add dropout for regularization
    layers.Dense(64, activation='relu'),

    # Output Layer
    layers.Dense(10, activation='softmax')
])

# %% [code]
from tensorflow.keras.preprocessing.image import ImageDataGenerator

# Data generators for training and validation
train_datagen = ImageDataGenerator(
    rescale=1./255,
    shear_range=0.2,
    zoom_range=0.2,
    horizontal_flip=True,
    validation_split=0.2  # Use validation_split to split your data
)

# Training generator
train_generator = train_datagen.flow_from_directory(
    '/content/kaggle/raw/hsv',
    target_size=(32, 32),
    batch_size=32,
    class_mode='categorical',
    subset='training'  # Specify the subset as 'training' for the training data
)

# Validation generator
validation_generator = train_datagen.flow_from_directory(
    '/content/kaggle/raw/hsv',
    target_size=(32, 32),
    batch_size=32,
    class_mode='categorical',
    subset='validation'  # Specify the subset as 'validation' for the validation data
)

# Now, you can use train_generator and validation_generator for training and validation.


# %% [code]


# %% [code]
from traitlets.traitlets import validate
model1.compile(optimizer='adam', loss='categorical_crossentropy', metrics=['accuracy'])
history=model.fit(train_generator,validation_data=validation_generator,epochs=25)

# %% [code]
from matplotlib import pyplot as plt

# Creating a 1x2 subplot grid
plt.figure(figsize=(12, 5))

# Plotting Loss in the first subplot
plt.subplot(1, 2, 1)
plt.plot(history.history['loss'], color='r', label='Loss')
plt.plot(history.history['val_loss'], color='g', label='val_Loss')
plt.title('Model Loss')
plt.ylabel('Loss')
plt.xlabel('Epochs')
plt.legend()

# Plotting Accuracy in the second subplot
plt.subplot(1, 2, 2)
plt.plot(history.history['accuracy'], color='r', label='accuracy')
plt.plot(history.history['val_accuracy'], color='g', label='val_accuracy')
plt.title('Model Accuracy')
plt.ylabel('Accuracy')
plt.xlabel('Epochs')
plt.legend()

# Adjust layout to prevent clipping of labels
plt.tight_layout()

# Show the plots
plt.show()

# %% [markdown]
#Conversion From RGB to Lab

# %% [code]
import cv2
import os

# Directory containing subfolders with images
base_directory = '/content/kaggle/raw/color'

# Output directory to save the Lab images
output_directory = '/content/kaggle/raw/lab'

# Loop through all subfolders
for folder_name in os.listdir(base_directory):
    subfolder = os.path.join(base_directory, folder_name)

    # Ensure it's a directory
    if os.path.isdir(subfolder):
        # Loop through all files in the subfolder
        for filename in os.listdir(subfolder):
            # Check if the file is an image (you can add more image extensions if needed)
            # if filename.endswith(('.jpg', '.png', '.jpeg', '.bmp')):
                # Load the color image
                color_image = cv2.imread(os.path.join(subfolder, filename))

                # Convert the color image to Lab color space
                lab_image = cv2.cvtColor(color_image, cv2.COLOR_BGR2Lab)

                # Create the output directory if it doesn't exist
                os.makedirs(os.path.join(output_directory, folder_name), exist_ok=True)

                # Save the Lab image in the corresponding subfolder of the output directory
                output_filename = os.path.join(output_directory, folder_name, filename)
                cv2.imwrite(output_filename, lab_image)


# %% [code]
import cv2
import matplotlib.pyplot as plt

# Load your RGB color image
color_image = cv2.imread('/content/kaggle/raw/color/Apple___Cedar_apple_rust/0321e067-d13b-47d0-b3a6-76ba6f357d02___FREC_C.Rust 3667.JPG')

# Check if the image was loaded successfully
if color_image is None:
    print("Error: Could not load the image.")
else:
    # Convert the color image to Lab color space
    lab_image = cv2.cvtColor(color_image, cv2.COLOR_BGR2Lab)

    # Display the images side by side
    plt.figure(figsize=(12, 5))

    # Display the RGB image
    plt.subplot(1, 2, 1)
    plt.imshow(cv2.cvtColor(color_image, cv2.COLOR_BGR2RGB))
    plt.title('RGB Image')
    plt.axis('off')

    # Display the Lab image
    plt.subplot(1, 2, 2)
    plt.imshow(cv2.cvtColor(lab_image, cv2.COLOR_Lab2RGB))
    plt.title('Lab Image')
    plt.axis('off')

    plt.show()


# %% [code]
import tensorflow as tf
from tensorflow.keras.preprocessing.image import ImageDataGenerator
from tensorflow.keras import models
from tensorflow.keras import layers
train_datagen = ImageDataGenerator(
        rescale=1./255,
        shear_range=0.2,
        zoom_range=0.2,
        horizontal_flip=True)
train_generator = train_datagen.flow_from_directory(
        '/content/kaggle/raw/lab',
        target_size=(32, 32),
        batch_size=32,
        class_mode='categorical')

# %% [code]
model2 = models.Sequential([
    layers.Conv2D(54, kernel_size=(3,3),groups=3,input_shape=(32,32,3),padding='same',activation='relu'),
    layers.BatchNormalization(),
    tf.keras.layers.PReLU(alpha_initializer='zeros',alpha_regularizer=None,alpha_constraint=None,shared_axes=None),
    layers.MaxPooling2D((2, 2)),

    # Residual Block 1
    layers.Conv2D(108, kernel_size=(3,3),groups=3,input_shape=(32,32,3),padding='same',activation ='relu'),
    layers.BatchNormalization(),
    tf.keras.layers.PReLU(alpha_initializer='zeros',alpha_regularizer=None,alpha_constraint=None,shared_axes=None),
    layers.Conv2D(108, kernel_size=(3,3),groups=3,input_shape=(32,32,3),padding='same',activation ='relu'),
    layers.BatchNormalization(),
    tf.keras.layers.PReLU(alpha_initializer='zeros',alpha_regularizer=None,alpha_constraint=None,shared_axes=None),

    # Average-Pooling
    tf.keras.layers.AveragePooling2D(pool_size=(2, 2),strides=None,padding='valid',data_format=None),

    layers.Conv2D(108, kernel_size=(1,1),groups=3,input_shape=(32,32,3),padding='same',activation='relu'),

    # Flatten before fully connected layers
    layers.Flatten(),

    # Fully Connected Layers
    layers.Dense(128, activation='relu'),
    layers.Dropout(0.5),  # Add dropout for regularization
    layers.Dense(64, activation='relu'),

    # Output Layer
    layers.Dense(10, activation='softmax')
])

# %% [code]
from tensorflow.keras.preprocessing.image import ImageDataGenerator

# Data generators for training and validation
train_datagen = ImageDataGenerator(
    rescale=1./255,
    shear_range=0.2,
    zoom_range=0.2,
    horizontal_flip=True,
    validation_split=0.2  # Use validation_split to split your data
)

# Training generator
train_generator = train_datagen.flow_from_directory(
    '/content/kaggle/raw/lab',
    target_size=(32, 32),
    batch_size=32,
    class_mode='categorical',
    subset='training'  # Specify the subset as 'training' for the training data
)

# Validation generator
validation_generator = train_datagen.flow_from_directory(
    '/content/kaggle/raw/lab',
    target_size=(32, 32),
    batch_size=32,
    class_mode='categorical',
    subset='validation'  # Specify the subset as 'validation' for the validation data
)

# Now, you can use train_generator and validation_generator for training and validation.


# %% [code]
from traitlets.traitlets import validate
model2.compile(optimizer='adam', loss='categorical_crossentropy', metrics=['accuracy'])
history=model.fit(train_generator,validation_data=validation_generator,epochs=25)

# %% [code]


# %% [code]
from matplotlib import pyplot as plt

# Creating a 1x2 subplot grid
plt.figure(figsize=(12, 5))

# Plotting Loss in the first subplot
plt.subplot(1, 2, 1)
plt.plot(history.history['loss'], color='r', label='Loss')
plt.plot(history.history['val_loss'], color='g', label='val_Loss')
plt.title('Model Loss')
plt.ylabel('Loss')
plt.xlabel('Epochs')
plt.legend()

# Plotting Accuracy in the second subplot
plt.subplot(1, 2, 2)
plt.plot(history.history['accuracy'], color='r', label='accuracy')
plt.plot(history.history['val_accuracy'], color='g', label='val_accuracy')
plt.title('Model Accuracy')
plt.ylabel('Accuracy')
plt.xlabel('Epochs')
plt.legend()

# Adjust layout to prevent clipping of labels
plt.tight_layout()

# Show the plots
plt.show()


# %% [markdown]
# Conversion from RGB to YCrCb

# %% [code]
import cv2
import os

# Directory containing subfolders with images
base_directory = '/content/kaggle/raw/color'

# Output directory to save the YCrCb images
output_directory = '/content/kaggle/raw/ycrcb'

# Loop through all subfolders
for folder_name in os.listdir(base_directory):
    subfolder = os.path.join(base_directory, folder_name)

    # Ensure it's a directory
    if os.path.isdir(subfolder):
        # Loop through all files in the subfolder
        for filename in os.listdir(subfolder):
            # Check if the file is an image (you can add more image extensions if needed)
            # if filename.endswith(('.jpg', '.png', '.jpeg', '.bmp')):
                # Load the color image
                color_image = cv2.imread(os.path.join(subfolder, filename))

                # Convert the color image to YCrCb color space
                ycrcb_image = cv2.cvtColor(color_image, cv2.COLOR_BGR2YCrCb)

                # Create the output directory if it doesn't exist
                os.makedirs(os.path.join(output_directory, folder_name), exist_ok=True)

                # Save the YCrCb image in the corresponding subfolder of the output directory
                output_filename = os.path.join(output_directory, folder_name, filename)
                cv2.imwrite(output_filename, ycrcb_image)


# %% [code]
import cv2
import matplotlib.pyplot as plt

# Load your RGB color image
color_image = cv2.imread('/content/kaggle/raw/color/Corn_(maize)___Common_rust_/RS_Rust 1564.JPG')

# Check if the image was loaded successfully
if color_image is None:
    print("Error: Could not load the image.")
else:
    # Convert the color image to YCrCb color space
    ycrcb_image = cv2.cvtColor(color_image, cv2.COLOR_BGR2YCrCb)

    # Display the images side by side
    plt.figure(figsize=(12, 5))

    # Display the RGB image
    plt.subplot(1, 2, 1)
    plt.imshow(cv2.cvtColor(color_image, cv2.COLOR_BGR2RGB))
    plt.title('RGB Image')
    plt.axis('off')

    # Display the YCrCb image
    plt.subplot(1, 2, 2)
    plt.imshow(cv2.cvtColor(ycrcb_image, cv2.COLOR_YCrCb2RGB))
    plt.title('YCrCb Image')
    plt.axis('off')

    plt.show()


# %% [code]
from tensorflow.keras.preprocessing.image import ImageDataGenerator

# Data generators for training and validation
train_datagen = ImageDataGenerator(
    rescale=1./255,
    shear_range=0.2,
    zoom_range=0.2,
    horizontal_flip=True,
    validation_split=0.2  # Use validation_split to split your data
)

# Training generator
train_generator = train_datagen.flow_from_directory(
    '/content/kaggle/raw/ycrcb',
    target_size=(32, 32),
    batch_size=32,
    class_mode='categorical',
    subset='training'  # Specify the subset as 'training' for the training data
)

# Validation generator
validation_generator = train_datagen.flow_from_directory(
    '/content/kaggle/raw/ycrcb',
    target_size=(32, 32),
    batch_size=32,
    class_mode='categorical',
    subset='validation'  # Specify the subset as 'validation' for the validation data
)

# Now, you can use train_generator and validation_generator for training and validation.


# %% [code]
model3 = models.Sequential([
    layers.Conv2D(54, kernel_size=(3,3),groups=3,input_shape=(32,32,3),padding='same',activation='relu'),
    layers.BatchNormalization(),
    tf.keras.layers.PReLU(alpha_initializer='zeros',alpha_regularizer=None,alpha_constraint=None,shared_axes=None),
    layers.MaxPooling2D((2, 2)),

    # Residual Block 1
    layers.Conv2D(108, kernel_size=(3,3),groups=3,input_shape=(32,32,3),padding='same',activation ='relu'),
    layers.BatchNormalization(),
    tf.keras.layers.PReLU(alpha_initializer='zeros',alpha_regularizer=None,alpha_constraint=None,shared_axes=None),
    layers.Conv2D(108, kernel_size=(3,3),groups=3,input_shape=(32,32,3),padding='same',activation ='relu'),
    layers.BatchNormalization(),
    tf.keras.layers.PReLU(alpha_initializer='zeros',alpha_regularizer=None,alpha_constraint=None,shared_axes=None),

    # Average-Pooling
    tf.keras.layers.AveragePooling2D(pool_size=(2, 2),strides=None,padding='valid',data_format=None),

    layers.Conv2D(108, kernel_size=(1,1),groups=3,input_shape=(32,32,3),padding='same',activation='relu'),

    # Flatten before fully connected layers
    layers.Flatten(),

    # Fully Connected Layers
    layers.Dense(128, activation='relu'),
    layers.Dropout(0.5),  # Add dropout for regularization
    layers.Dense(64, activation='relu'),

    # Output Layer
    layers.Dense(10, activation='softmax')
])

# %% [code]
from traitlets.traitlets import validate
model3.compile(optimizer='adam', loss='categorical_crossentropy', metrics=['accuracy'])
history=model.fit(train_generator,validation_data=validation_generator,epochs=25)

# %% [code]
from matplotlib import pyplot as plt

# Creating a 1x2 subplot grid
plt.figure(figsize=(12, 5))

# Plotting Loss in the first subplot
plt.subplot(1, 2, 1)
plt.plot(history.history['loss'], color='r', label='Loss')
plt.plot(history.history['val_loss'], color='g', label='val_Loss')
plt.title('Model Loss')
plt.ylabel('Loss')
plt.xlabel('Epochs')
plt.legend()

# Plotting Accuracy in the second subplot
plt.subplot(1, 2, 2)
plt.plot(history.history['accuracy'], color='r', label='accuracy')
plt.plot(history.history['val_accuracy'], color='g', label='val_accuracy')
plt.title('Model Accuracy')
plt.ylabel('Accuracy')
plt.xlabel('Epochs')
plt.legend()

# Adjust layout to prevent clipping of labels
plt.tight_layout()

# Show the plots
plt.show()


# %% [markdown]
# Conversion From RGb to XYZ

# %% [code]
import cv2
import os

# Directory containing subfolders with images
base_directory = '/content/kaggle/raw/color'

# Output directory to save the XYZ images
output_directory = '/content/kaggle/raw/xyz'

# Loop through all subfolders
for folder_name in os.listdir(base_directory):
    subfolder = os.path.join(base_directory, folder_name)

    # Ensure it's a directory
    if os.path.isdir(subfolder):
        # Loop through all files in the subfolder
        for filename in os.listdir(subfolder):
            # Check if the file is an image (you can add more image extensions if needed)
            # if filename.endswith(('.jpg', '.png', '.jpeg', '.bmp')):
                # Load the color image
                color_image = cv2.imread(os.path.join(subfolder, filename))

                # Convert the color image to XYZ color space
                xyz_image = cv2.cvtColor(color_image, cv2.COLOR_BGR2XYZ)

                # Create the output directory if it doesn't exist
                os.makedirs(os.path.join(output_directory, folder_name), exist_ok=True)

                # Save the XYZ image in the corresponding subfolder of the output directory
                output_filename = os.path.join(output_directory, folder_name, filename)
                cv2.imwrite(output_filename, xyz_image)


# %% [code]
import cv2
import matplotlib.pyplot as plt

# Load your RGB color image
color_image = cv2.imread('/content/kaggle/raw/color/Corn_(maize)___Cercospora_leaf_spot Gray_leaf_spot/01a02916-5d4c-4256-936b-6b1a9ee65b11___RS_GLSp 9276.JPG')

# Check if the image was loaded successfully
if color_image is None:
    print("Error: Could not load the image.")
else:
    # Convert the color image to XYZ color space
    xyz_image = cv2.cvtColor(color_image, cv2.COLOR_BGR2XYZ)

    # Display the images side by side
    plt.figure(figsize=(12, 5))

    # Display the RGB image
    plt.subplot(1, 2, 1)
    plt.imshow(cv2.cvtColor(color_image, cv2.COLOR_BGR2RGB))
    plt.title('RGB Image')
    plt.axis('off')

    # Display the XYZ image
    plt.subplot(1, 2, 2)
    plt.imshow(xyz_image)
    plt.title('XYZ Image')
    plt.axis('off')

    plt.show()


# %% [code]
from tensorflow.keras.preprocessing.image import ImageDataGenerator

# Data generators for training and validation
train_datagen = ImageDataGenerator(
    rescale=1./255,
    shear_range=0.2,
    zoom_range=0.2,
    horizontal_flip=True,
    validation_split=0.2  # Use validation_split to split your data
)

# Training generator
train_generator = train_datagen.flow_from_directory(
    '/content/kaggle/raw/xyz',
    target_size=(32, 32),
    batch_size=32,
    class_mode='categorical',
    subset='training'  # Specify the subset as 'training' for the training data
)

# Validation generator
validation_generator = train_datagen.flow_from_directory(
    '/content/kaggle/raw/xyz',
    target_size=(32, 32),
    batch_size=32,
    class_mode='categorical',
    subset='validation'  # Specify the subset as 'validation' for the validation data
)

# Now, you can use train_generator and validation_generator for training and validation.


# %% [code]
model4 = models.Sequential([
    layers.Conv2D(54, kernel_size=(3,3),groups=3,input_shape=(32,32,3),padding='same',activation='relu'),
    layers.BatchNormalization(),
    tf.keras.layers.PReLU(alpha_initializer='zeros',alpha_regularizer=None,alpha_constraint=None,shared_axes=None),
    layers.MaxPooling2D((2, 2)),

    # Residual Block 1
    layers.Conv2D(108, kernel_size=(3,3),groups=3,input_shape=(32,32,3),padding='same',activation ='relu'),
    layers.BatchNormalization(),
    tf.keras.layers.PReLU(alpha_initializer='zeros',alpha_regularizer=None,alpha_constraint=None,shared_axes=None),
    layers.Conv2D(108, kernel_size=(3,3),groups=3,input_shape=(32,32,3),padding='same',activation ='relu'),
    layers.BatchNormalization(),
    tf.keras.layers.PReLU(alpha_initializer='zeros',alpha_regularizer=None,alpha_constraint=None,shared_axes=None),

    # Average-Pooling
    tf.keras.layers.AveragePooling2D(pool_size=(2, 2),strides=None,padding='valid',data_format=None),

    layers.Conv2D(108, kernel_size=(1,1),groups=3,input_shape=(32,32,3),padding='same',activation='relu'),

    # Flatten before fully connected layers
    layers.Flatten(),

    # Fully Connected Layers
    layers.Dense(128, activation='relu'),
    layers.Dropout(0.5),  # Add dropout for regularization
    layers.Dense(64, activation='relu'),

    # Output Layer
    layers.Dense(10, activation='softmax')
])

# %% [code]
from traitlets.traitlets import validate
model4.compile(optimizer='adam', loss='categorical_crossentropy', metrics=['accuracy'])
history=model.fit(train_generator,validation_data=validation_generator,epochs=25)

# %% [code]
from matplotlib import pyplot as plt

# Creating a 1x2 subplot grid
plt.figure(figsize=(12, 5))

# Plotting Loss in the first subplot
plt.subplot(1, 2, 1)
plt.plot(history.history['loss'], color='r', label='Loss')
plt.plot(history.history['val_loss'], color='g', label='val_Loss')
plt.title('Model Loss')
plt.ylabel('Loss')
plt.xlabel('Epochs')
plt.legend()

# Plotting Accuracy in the second subplot
plt.subplot(1, 2, 2)
plt.plot(history.history['accuracy'], color='r', label='accuracy')
plt.plot(history.history['val_accuracy'], color='g', label='val_accuracy')
plt.title('Model Accuracy')
plt.ylabel('Accuracy')
plt.xlabel('Epochs')
plt.legend()

# Adjust layout to prevent clipping of labels
plt.tight_layout()

# Show the plots
plt.show()


# %% [markdown]
# Conversion From RGB to HLS

# %% [code]
import cv2
import os

# Directory containing subfolders with images
base_directory = '/content/kaggle/raw/color'

# Output directory to save the HLS images
output_directory = '/content/kaggle/raw/hls'

# Loop through all subfolders
for folder_name in os.listdir(base_directory):
    subfolder = os.path.join(base_directory, folder_name)

    # Ensure it's a directory
    if os.path.isdir(subfolder):
        # Loop through all files in the subfolder
        for filename in os.listdir(subfolder):
            # Check if the file is an image (you can add more image extensions if needed)
            # if filename.endswith(('.jpg', '.png', '.jpeg', '.bmp')):
                # Load the color image
                color_image = cv2.imread(os.path.join(subfolder, filename))

                # Convert the color image to HLS color space
                hls_image = cv2.cvtColor(color_image, cv2.COLOR_BGR2HLS)

                # Create the output directory if it doesn't exist
                os.makedirs(os.path.join(output_directory, folder_name), exist_ok=True)

                # Save the HLS image in the corresponding subfolder of the output directory
                output_filename = os.path.join(output_directory, folder_name, filename)
                cv2.imwrite(output_filename, hls_image)


# %% [code]
import cv2
import matplotlib.pyplot as plt

# Load your RGB color image
color_image = cv2.imread('/content/kaggle/raw/color/Blueberry___healthy/02159532-6430-4006-a245-421593949304___RS_HL 2686.JPG')

# Check if the image was loaded successfully
if color_image is None:
    print("Error: Could not load the image.")
else:
    # Convert the color image to HLS color space
    hls_image = cv2.cvtColor(color_image, cv2.COLOR_BGR2HLS)

    # Display the images side by side
    plt.figure(figsize=(12, 5))

    # Display the RGB image
    plt.subplot(1, 2, 1)
    plt.imshow(cv2.cvtColor(color_image, cv2.COLOR_BGR2RGB))
    plt.title('RGB Image')
    plt.axis('off')

    # Display the HLS image
    plt.subplot(1, 2, 2)
    plt.imshow(hls_image)
    plt.title('HLS Image')
    plt.axis('off')

    plt.show()


# %% [code]
from tensorflow.keras.preprocessing.image import ImageDataGenerator

# Data generators for training and validation
train_datagen = ImageDataGenerator(
    rescale=1./255,
    shear_range=0.2,
    zoom_range=0.2,
    horizontal_flip=True,
    validation_split=0.2  # Use validation_split to split your data
)

# Training generator
train_generator = train_datagen.flow_from_directory(
    '/content/kaggle/raw/hls',
    target_size=(32, 32),
    batch_size=32,
    class_mode='categorical',
    subset='training'  # Specify the subset as 'training' for the training data
)

# Validation generator
validation_generator = train_datagen.flow_from_directory(
    '/content/kaggle/raw/hls',
    target_size=(32, 32),
    batch_size=32,
    class_mode='categorical',
    subset='validation'  # Specify the subset as 'validation' for the validation data
)

# Now, you can use train_generator and validation_generator for training and validation.


# %% [code]
model5 = models.Sequential([
    layers.Conv2D(54, kernel_size=(3,3),groups=3,input_shape=(32,32,3),padding='same',activation='relu'),
    layers.BatchNormalization(),
    tf.keras.layers.PReLU(alpha_initializer='zeros',alpha_regularizer=None,alpha_constraint=None,shared_axes=None),
    layers.MaxPooling2D((2, 2)),

    # Residual Block 1
    layers.Conv2D(108, kernel_size=(3,3),groups=3,input_shape=(32,32,3),padding='same',activation ='relu'),
    layers.BatchNormalization(),
    tf.keras.layers.PReLU(alpha_initializer='zeros',alpha_regularizer=None,alpha_constraint=None,shared_axes=None),
    layers.Conv2D(108, kernel_size=(3,3),groups=3,input_shape=(32,32,3),padding='same',activation ='relu'),
    layers.BatchNormalization(),
    tf.keras.layers.PReLU(alpha_initializer='zeros',alpha_regularizer=None,alpha_constraint=None,shared_axes=None),

    # Average-Pooling
    tf.keras.layers.AveragePooling2D(pool_size=(2, 2),strides=None,padding='valid',data_format=None),

    layers.Conv2D(108, kernel_size=(1,1),groups=3,input_shape=(32,32,3),padding='same',activation='relu'),

    # Flatten before fully connected layers
    layers.Flatten(),

    # Fully Connected Layers
    layers.Dense(128, activation='relu'),
    layers.Dropout(0.5),  # Add dropout for regularization
    layers.Dense(64, activation='relu'),

    # Output Layer
    layers.Dense(10, activation='softmax')
])

# %% [code]
from traitlets.traitlets import validate
model5.compile(optimizer='adam', loss='categorical_crossentropy', metrics=['accuracy'])
history=model.fit(train_generator,validation_data=validation_generator,epochs=25)

# %% [code]
from matplotlib import pyplot as plt

# Creating a 1x2 subplot grid
plt.figure(figsize=(12, 5))

# Plotting Loss in the first subplot
plt.subplot(1, 2, 1)
plt.plot(history.history['loss'], color='r', label='Loss')
plt.plot(history.history['val_loss'], color='g', label='val_Loss')
plt.title('Model Loss')
plt.ylabel('Loss')
plt.xlabel('Epochs')
plt.legend()

# Plotting Accuracy in the second subplot
plt.subplot(1, 2, 2)
plt.plot(history.history['accuracy'], color='r', label='accuracy')
plt.plot(history.history['val_accuracy'], color='g', label='val_accuracy')
plt.title('Model Accuracy')
plt.ylabel('Accuracy')
plt.xlabel('Epochs')
plt.legend()

# Adjust layout to prevent clipping of labels
plt.tight_layout()

# Show the plots
plt.show()


# %% [markdown]
#Conversion from RGB to Luv

# %% [code]
import cv2
import os

# Directory containing subfolders with images
base_directory = '/content/kaggle/raw/color'

# Output directory to save the Luv images
output_directory = '/content/kaggle/raw/luv'

# Loop through all subfolders
for folder_name in os.listdir(base_directory):
    subfolder = os.path.join(base_directory, folder_name)

    # Ensure it's a directory
    if os.path.isdir(subfolder):
        # Loop through all files in the subfolder
        for filename in os.listdir(subfolder):
            # Check if the file is an image (you can add more image extensions if needed)
            # if filename.endswith(('.jpg', '.png', '.jpeg', '.bmp')):
                # Load the color image
                color_image = cv2.imread(os.path.join(subfolder, filename))

                # Convert the color image to Luv color space
                luv_image = cv2.cvtColor(color_image, cv2.COLOR_BGR2Luv)

                # Create the output directory if it doesn't exist
                os.makedirs(os.path.join(output_directory, folder_name), exist_ok=True)

                # Save the Luv image in the corresponding subfolder of the output directory
                output_filename = os.path.join(output_directory, folder_name, filename)
                cv2.imwrite(output_filename, luv_image)


# %% [code]
import cv2
import matplotlib.pyplot as plt

# Load your RGB color image
color_image = cv2.imread('/content/kaggle/raw/color/Corn_(maize)___healthy/028ed539-32f5-4540-a6af-466179837de9___R.S_HL 8212 copy.jpg')

# Check if the image was loaded successfully
if color_image is None:
    print("Error: Could not load the image.")
else:
    # Convert the color image to Luv color space
    luv_image = cv2.cvtColor(color_image, cv2.COLOR_BGR2Luv)

    # Display the images side by side
    plt.figure(figsize=(12, 5))

    # Display the RGB image
    plt.subplot(1, 2, 1)
    plt.imshow(cv2.cvtColor(color_image, cv2.COLOR_BGR2RGB))
    plt.title('RGB Image')
    plt.axis('off')

    # Display the Luv image
    plt.subplot(1, 2, 2)
    plt.imshow(luv_image)
    plt.title('Luv Image')
    plt.axis('off')

    plt.show()


# %% [code]
from tensorflow.keras.preprocessing.image import ImageDataGenerator

# Data generators for training and validation
train_datagen = ImageDataGenerator(
    rescale=1./255,
    shear_range=0.2,
    zoom_range=0.2,
    horizontal_flip=True,
    validation_split=0.2  # Use validation_split to split your data
)

# Training generator
train_generator = train_datagen.flow_from_directory(
    '/content/kaggle/raw/luv',
    target_size=(32, 32),
    batch_size=32,
    class_mode='categorical',
    subset='training'  # Specify the subset as 'training' for the training data
)

# Validation generator
validation_generator = train_datagen.flow_from_directory(
    '/content/kaggle/raw/luv',
    target_size=(32, 32),
    batch_size=32,
    class_mode='categorical',
    subset='validation'  # Specify the subset as 'validation' for the validation data
)

# Now, you can use train_generator and validation_generator for training and validation.


# %% [code]
model6 = models.Sequential([
    layers.Conv2D(54, kernel_size=(3,3),groups=3,input_shape=(32,32,3),padding='same',activation='relu'),
    layers.BatchNormalization(),
    tf.keras.layers.PReLU(alpha_initializer='zeros',alpha_regularizer=None,alpha_constraint=None,shared_axes=None),
    layers.MaxPooling2D((2, 2)),

    # Residual Block 1
    layers.Conv2D(108, kernel_size=(3,3),groups=3,input_shape=(32,32,3),padding='same',activation ='relu'),
    layers.BatchNormalization(),
    tf.keras.layers.PReLU(alpha_initializer='zeros',alpha_regularizer=None,alpha_constraint=None,shared_axes=None),
    layers.Conv2D(108, kernel_size=(3,3),groups=3,input_shape=(32,32,3),padding='same',activation ='relu'),
    layers.BatchNormalization(),
    tf.keras.layers.PReLU(alpha_initializer='zeros',alpha_regularizer=None,alpha_constraint=None,shared_axes=None),

    # Average-Pooling
    tf.keras.layers.AveragePooling2D(pool_size=(2, 2),strides=None,padding='valid',data_format=None),

    layers.Conv2D(108, kernel_size=(1,1),groups=3,input_shape=(32,32,3),padding='same',activation='relu'),

    # Flatten before fully connected layers
    layers.Flatten(),

    # Fully Connected Layers
    layers.Dense(128, activation='relu'),
    layers.Dropout(0.5),  # Add dropout for regularization
    layers.Dense(64, activation='relu'),

    # Output Layer
    layers.Dense(10, activation='softmax')
])

# %% [code]
from traitlets.traitlets import validate
model6.compile(optimizer='adam', loss='categorical_crossentropy', metrics=['accuracy'])
history=model.fit(train_generator,validation_data=validation_generator,epochs=25)

# %% [code]
from matplotlib import pyplot as plt

# Creating a 1x2 subplot grid
plt.figure(figsize=(12, 5))

# Plotting Loss in the first subplot
plt.subplot(1, 2, 1)
plt.plot(history.history['loss'], color='r', label='Loss')
plt.plot(history.history['val_loss'], color='g', label='val_Loss')
plt.title('Model Loss')
plt.ylabel('Loss')
plt.xlabel('Epochs')
plt.legend()

# Plotting Accuracy in the second subplot
plt.subplot(1, 2, 2)
plt.plot(history.history['accuracy'], color='r', label='accuracy')
plt.plot(history.history['val_accuracy'], color='g', label='val_accuracy')
plt.title('Model Accuracy')
plt.ylabel('Accuracy')
plt.xlabel('Epochs')
plt.legend()

# Adjust layout to prevent clipping of labels
plt.tight_layout()

# Show the plots
plt.show()


# %% [markdown]
#Conversio From RGB to YUV

# %% [code]
import cv2
import os

# Directory containing subfolders with images
base_directory = '/content/kaggle/raw/color'

# Output directory to save the YUV images
output_directory = '/content/kaggle/raw/yuv'

# Loop through all subfolders
for folder_name in os.listdir(base_directory):
    subfolder = os.path.join(base_directory, folder_name)

    # Ensure it's a directory
    if os.path.isdir(subfolder):
        # Loop through all files in the subfolder
        for filename in os.listdir(subfolder):
            # Check if the file is an image (you can add more image extensions if needed)
            # if filename.endswith(('.jpg', '.png', '.jpeg', '.bmp')):
                # Load the color image
                color_image = cv2.imread(os.path.join(subfolder, filename))

                # Convert the color image to YUV color space
                yuv_image = cv2.cvtColor(color_image, cv2.COLOR_BGR2YUV)

                # Create the output directory if it doesn't exist
                os.makedirs(os.path.join(output_directory, folder_name), exist_ok=True)

                # Save the YUV image in the corresponding subfolder of the output directory
                output_filename = os.path.join(output_directory, folder_name, filename)
                cv2.imwrite(output_filename, yuv_image)


# %% [code]
import cv2
import matplotlib.pyplot as plt

# Load your RGB color image
color_image = cv2.imread('/content/kaggle/raw/color/Cherry_(including_sour)___healthy/00a8e886-d172-4261-85e2-780b3c50ad4d___JR_HL 4156.JPG')

# Check if the image was loaded successfully
if color_image is None:
    print("Error: Could not load the image.")
else:
    # Convert the color image to YUV color space
    yuv_image = cv2.cvtColor(color_image, cv2.COLOR_BGR2YUV)

    # Display the images side by side
    plt.figure(figsize=(12, 5))

    # Display the RGB image
    plt.subplot(1, 2, 1)
    plt.imshow(cv2.cvtColor(color_image, cv2.COLOR_BGR2RGB))
    plt.title('RGB Image')
    plt.axis('off')

    # Display the YUV image
    plt.subplot(1, 2, 2)
    plt.imshow(yuv_image)
    plt.title('YUV Image')
    plt.axis('off')

    plt.show()


# %% [code]
from tensorflow.keras.preprocessing.image import ImageDataGenerator

# Data generators for training and validation
train_datagen = ImageDataGenerator(
    rescale=1./255,
    shear_range=0.2,
    zoom_range=0.2,
    horizontal_flip=True,
    validation_split=0.2  # Use validation_split to split your data
)

# Training generator
train_generator = train_datagen.flow_from_directory(
    '/content/kaggle/raw/yuv',
    target_size=(32, 32),
    batch_size=32,
    class_mode='categorical',
    subset='training'  # Specify the subset as 'training' for the training data
)

# Validation generator
validation_generator = train_datagen.flow_from_directory(
    '/content/kaggle/raw/yuv',
    target_size=(32, 32),
    batch_size=32,
    class_mode='categorical',
    subset='validation'  # Specify the subset as 'validation' for the validation data
)

# Now, you can use train_generator and validation_generator for training and validation.


# %% [code]
model7 = models.Sequential([
    layers.Conv2D(54, kernel_size=(3,3),groups=3,input_shape=(32,32,3),padding='same',activation='relu'),
    layers.BatchNormalization(),
    tf.keras.layers.PReLU(alpha_initializer='zeros',alpha_regularizer=None,alpha_constraint=None,shared_axes=None),
    layers.MaxPooling2D((2, 2)),

    # Residual Block 1
    layers.Conv2D(108, kernel_size=(3,3),groups=3,input_shape=(32,32,3),padding='same',activation ='relu'),
    layers.BatchNormalization(),
    tf.keras.layers.PReLU(alpha_initializer='zeros',alpha_regularizer=None,alpha_constraint=None,shared_axes=None),
    layers.Conv2D(108, kernel_size=(3,3),groups=3,input_shape=(32,32,3),padding='same',activation ='relu'),
    layers.BatchNormalization(),
    tf.keras.layers.PReLU(alpha_initializer='zeros',alpha_regularizer=None,alpha_constraint=None,shared_axes=None),

    # Average-Pooling
    tf.keras.layers.AveragePooling2D(pool_size=(2, 2),strides=None,padding='valid',data_format=None),

    layers.Conv2D(108, kernel_size=(1,1),groups=3,input_shape=(32,32,3),padding='same',activation='relu'),

    # Flatten before fully connected layers
    layers.Flatten(),

    # Fully Connected Layers
    layers.Dense(128, activation='relu'),
    layers.Dropout(0.5),  # Add dropout for regularization
    layers.Dense(64, activation='relu'),

    # Output Layer
    layers.Dense(10, activation='softmax')
])

# %% [code]
from traitlets.traitlets import validate
model6.compile(optimizer='adam', loss='categorical_crossentropy', metrics=['accuracy'])
history=model.fit(train_generator,validation_data=validation_generator,epochs=25)

# %% [code]
from matplotlib import pyplot as plt

# Creating a 1x2 subplot grid
plt.figure(figsize=(12, 5))

# Plotting Loss in the first subplot
plt.subplot(1, 2, 1)
plt.plot(history.history['loss'], color='r', label='Loss')
plt.plot(history.history['val_loss'], color='g', label='val_Loss')
plt.title('Model Loss')
plt.ylabel('Loss')
plt.xlabel('Epochs')
plt.legend()

# Plotting Accuracy in the second subplot
plt.subplot(1, 2, 2)
plt.plot(history.history['accuracy'], color='r', label='accuracy')
plt.plot(history.history['val_accuracy'], color='g', label='val_accuracy')
plt.title('Model Accuracy')
plt.ylabel('Accuracy')
plt.xlabel('Epochs')
plt.legend()

# Adjust layout to prevent clipping of labels
plt.tight_layout()

# Show the plots
plt.show()


# %% [code]
import cv2
import matplotlib.pyplot as plt

# Load your color image in RGB color space
color_image = cv2.imread('/content/kaggle/raw/color/Blueberry___healthy/00fee259-67b7-4dd7-8b36-12503bbdba14___RS_HL 2681.JPG')

# Check if the image was loaded successfully
if color_image is None:
    print("Error: Could not load the image.")
else:
    # Convert to RGB color space
    color_image_rgb = cv2.cvtColor(color_image, cv2.COLOR_BGR2RGB)

    # Convert the same image to HSV color space
    hsv_image = cv2.cvtColor(color_image, cv2.COLOR_BGR2HSV)

    # Convert the color image to Lab color space
    lab_image = cv2.cvtColor(color_image, cv2.COLOR_BGR2Lab)
    # Convert the color image to YCrCb color space
    ycrcb_image = cv2.cvtColor(color_image, cv2.COLOR_BGR2YCrCb)
    # Convert the color image to XYZ color space
    xyz_image = cv2.cvtColor(color_image, cv2.COLOR_BGR2XYZ)
    # Convert the color image to HLS color space
    hls_image = cv2.cvtColor(color_image, cv2.COLOR_BGR2HLS)
    # Convert the color image to Luv color space
    luv_image = cv2.cvtColor(color_image, cv2.COLOR_BGR2Luv)
    # Convert the color image to YUV color space
    yuv_image = cv2.cvtColor(color_image, cv2.COLOR_BGR2YUV)

    # List of images and their titles
    images = [
        (color_image_rgb, 'RGB Image'),
        (hsv_image, 'HSV Image'),
        (cv2.cvtColor(lab_image, cv2.COLOR_Lab2RGB), 'Lab Image'),
        (cv2.cvtColor(ycrcb_image, cv2.COLOR_YCrCb2RGB), 'YCrCb Image'),
        (xyz_image, 'XYZ Image'),
        (hls_image, 'HLS Image'),
        (luv_image, 'Luv Image'),
        (yuv_image, 'YUV Image')
    ]

    # Display the images in subplots (horizontal layout)
    plt.figure(figsize=(16, 3))

    for i, (img, title) in enumerate(images, start=1):
        plt.subplot(1, len(images), i)
        plt.imshow(img)
        plt.title(title)
        plt.axis('off')

    plt.show()


# Load your color image in RGB color space
color_image = cv2.imread('/content/kaggle/raw/color/Corn_(maize)___Cercospora_leaf_spot Gray_leaf_spot/00120a18-ff90-46e4-92fb-2b7a10345bd3___RS_GLSp 9357.JPG')

# Check if the image was loaded successfully
if color_image is None:
    print("Error: Could not load the image.")
else:
    # Convert to RGB color space
    color_image_rgb = cv2.cvtColor(color_image, cv2.COLOR_BGR2RGB)

    # Convert the same image to HSV color space
    hsv_image = cv2.cvtColor(color_image, cv2.COLOR_BGR2HSV)

    # Convert the color image to Lab color space
    lab_image = cv2.cvtColor(color_image, cv2.COLOR_BGR2Lab)
    # Convert the color image to YCrCb color space
    ycrcb_image = cv2.cvtColor(color_image, cv2.COLOR_BGR2YCrCb)
    # Convert the color image to XYZ color space
    xyz_image = cv2.cvtColor(color_image, cv2.COLOR_BGR2XYZ)
    # Convert the color image to HLS color space
    hls_image = cv2.cvtColor(color_image, cv2.COLOR_BGR2HLS)
    # Convert the color image to Luv color space
    luv_image = cv2.cvtColor(color_image, cv2.COLOR_BGR2Luv)
    # Convert the color image to YUV color space
    yuv_image = cv2.cvtColor(color_image, cv2.COLOR_BGR2YUV)

    # # List of images and their titles
    images = [
        (color_image_rgb, 'RGB Image'),
        (hsv_image, 'HSV Image'),
        (cv2.cvtColor(lab_image, cv2.COLOR_Lab2RGB), 'Lab Image'),
        (cv2.cvtColor(ycrcb_image, cv2.COLOR_YCrCb2RGB), 'YCrCb Image'),
        (xyz_image, 'XYZ Image'),
        (hls_image, 'HLS Image'),
        (luv_image, 'Luv Image'),
        (yuv_image, 'YUV Image')
    ]

    # Display the images in subplots (horizontal layout)
    plt.figure(figsize=(16, 3))

    for i, (img, title) in enumerate(images, start=1):
        plt.subplot(1, len(images), i)
        plt.imshow(img)
        plt.title(title)
        plt.axis('off')

    plt.show()


# Load your color image in RGB color space
color_image = cv2.imread('/content/kaggle/raw/color/Cherry_(including_sour)___Powdery_mildew/00f8611c-0f2c-4f24-8241-d1748c8bb48f___FREC_Pwd.M 0479.JPG')

# Check if the image was loaded successfully
if color_image is None:
    print("Error: Could not load the image.")
else:
    # Convert to RGB color space
    color_image_rgb = cv2.cvtColor(color_image, cv2.COLOR_BGR2RGB)

    # Convert the same image to HSV color space
    hsv_image = cv2.cvtColor(color_image, cv2.COLOR_BGR2HSV)

    # Convert the color image to Lab color space
    lab_image = cv2.cvtColor(color_image, cv2.COLOR_BGR2Lab)
    # Convert the color image to YCrCb color space
    ycrcb_image = cv2.cvtColor(color_image, cv2.COLOR_BGR2YCrCb)
    # Convert the color image to XYZ color space
    xyz_image = cv2.cvtColor(color_image, cv2.COLOR_BGR2XYZ)
    # Convert the color image to HLS color space
    hls_image = cv2.cvtColor(color_image, cv2.COLOR_BGR2HLS)
    # Convert the color image to Luv color space
    luv_image = cv2.cvtColor(color_image, cv2.COLOR_BGR2Luv)
    # Convert the color image to YUV color space
    yuv_image = cv2.cvtColor(color_image, cv2.COLOR_BGR2YUV)

    # # List of images and their titles
    images = [
        (color_image_rgb, 'RGB Image'),
        (hsv_image, 'HSV Image'),
        (cv2.cvtColor(lab_image, cv2.COLOR_Lab2RGB), 'Lab Image'),
        (cv2.cvtColor(ycrcb_image, cv2.COLOR_YCrCb2RGB), 'YCrCb Image'),
        (xyz_image, 'XYZ Image'),
        (hls_image, 'HLS Image'),
        (luv_image, 'Luv Image'),
        (yuv_image, 'YUV Image')
    ]

    # Display the images in subplots (horizontal layout)
    plt.figure(figsize=(16, 3))

    for i, (img, title) in enumerate(images, start=1):
        plt.subplot(1, len(images), i)
        plt.imshow(img)
        plt.title(title)
        plt.axis('off')

    plt.show()


# Load your color image in RGB color space
color_image = cv2.imread('/content/kaggle/raw/color/Corn_(maize)___Cercospora_leaf_spot Gray_leaf_spot/01a02916-5d4c-4256-936b-6b1a9ee65b11___RS_GLSp 9276.JPG')

# Check if the image was loaded successfully
if color_image is None:
    print("Error: Could not load the image.")
else:
    # Convert to RGB color space
    color_image_rgb = cv2.cvtColor(color_image, cv2.COLOR_BGR2RGB)

    # Convert the same image to HSV color space
    hsv_image = cv2.cvtColor(color_image, cv2.COLOR_BGR2HSV)

    # Convert the color image to Lab color space
    lab_image = cv2.cvtColor(color_image, cv2.COLOR_BGR2Lab)
    # Convert the color image to YCrCb color space
    ycrcb_image = cv2.cvtColor(color_image, cv2.COLOR_BGR2YCrCb)
    # Convert the color image to XYZ color space
    xyz_image = cv2.cvtColor(color_image, cv2.COLOR_BGR2XYZ)
    # Convert the color image to HLS color space
    hls_image = cv2.cvtColor(color_image, cv2.COLOR_BGR2HLS)
    # Convert the color image to Luv color space
    luv_image = cv2.cvtColor(color_image, cv2.COLOR_BGR2Luv)
    # Convert the color image to YUV color space
    yuv_image = cv2.cvtColor(color_image, cv2.COLOR_BGR2YUV)

    # List of images and their titles
    images = [
        (color_image_rgb, 'RGB Image'),
        (hsv_image, 'HSV Image'),
        (cv2.cvtColor(lab_image, cv2.COLOR_Lab2RGB), 'Lab Image'),
        (cv2.cvtColor(ycrcb_image, cv2.COLOR_YCrCb2RGB), 'YCrCb Image'),
        (xyz_image, 'XYZ Image'),
        (hls_image, 'HLS Image'),
        (luv_image, 'Luv Image'),
        (yuv_image, 'YUV Image')
    ]

    # Display the images in subplots (horizontal layout)
    plt.figure(figsize=(16, 3))

    for i, (img, title) in enumerate(images, start=1):
        plt.subplot(1, len(images), i)
        plt.imshow(img)
        plt.title(title)
        plt.axis('off')

    plt.show()


# %% [code]
